# Supplementary material for: A novel allele of ASY3 is associated with greater meiotic stability in autotetraploid Arabidopsis lyrata
Source: PLoS Genet. 2020 Jul 15;16(7):e1008900. doi: 10.1371/journal.pgen.1008900 (PMC7392332; doi:10.1371/journal.pgen.1008900)
Supplement: S7 Table — Raw data used for generating figures. (XLSX) [file pgen.1008900.s021.xlsx]

## Sheet: VLH dip lyrata
	Cell name	rods	rings	distal	interstitial	proximal	total chiasmata				frequency								x2	distal			interstitial			proximal
1	30	5	3	5	6	0	11					rods	rings	distal	interstitial	proximal			1	10		1	12		1	0
2	22	5	3	5	5	0	10				0	2	0	0	2	37			1	10		1	10		1	0
3	47	3	5	8	2	1	11				1	3	1	0	5	17			1	16		1	4		1	2
4	28	4	4	8	2	2	12				2	11	5	0	8	3			1	16		1	4		1	4
5	33	6	2	5	5	0	10				3	7	11	0	11	3			1	10		1	10		1	0
6	29	6	2	4	4	2	10				4	20	20	3	20	0			1	8		1	8		1	4
7	15	4	4	6	4	0	10				5	11	7	5	10	0			1	12		1	8		1	0
8	5	6	2	8	3	0	11				6	5	11	4	3	0			1	16		1	6		1	0
9	17	5	3	7	4	0	11				7	1	3	6	1	0			1	14		1	8		1	0
10	2	7	1	8	1	0	9				8	0	2	18	0	0			1	16		1	2		1	0
11	35	4	4	9	3	1	13												1	18		1	6		1	2
12	11	3	5	8	6	0	14												1	16		1	12		1	0
13	1	3	5	10	3	0	13												1	20		1	6		1	0
14	31	4	4	7	5	0	12												1	14		1	10		1	0
15	32	2	6	9	5	0	14												1	18		1	10		1	0
16	41	0	8	11	4	0	15												1	22		1	8		1	0
17	8	2	6	9	5	0	14												1	18		1	10		1	0
18	4	5	3	9	2	0	11												1	18		1	4		1	0
19	14	4	4	8	2	1	11												1	16		1	4		1	2
20	39	3	5	8	4	0	12												1	16		1	8		1	0
21	19	3	5	6	5	1	12												1	12		1	10		1	2
22	10	2	6	10	1	1	12												1	20		1	2		1	2
23	26	4	4	5	4	3	12												1	10		1	8		1	6
24	27	5	3	9	1	0	10												1	18		1	2		1	0
25	45	4	4	7	6	0	13												1	14		1	12		1	0
26	34	6	2	7	2	1	10												1	14		1	4		1	2
27	50	6	2	8	1	1	10												1	16		1	2		1	2
28	42	2	6	12	2	0	14												1	24		1	4		1	0
29	48	2	6	9	4	1	14												1	18		1	8		1	2
30	9	4	4	8	4	0	12												1	16		1	8		1	0
31	43	3	5	9	4	0	13												1	18		1	8		1	0
32	51	2	6	10	4	0	14												1	20		1	8		1	0
33	13	2	6	10	3	1	14												1	20		1	6		1	2
34	6	4	4	8	3	1	12												1	16		1	6		1	2
35	37	4	4	8	4	1	13												1	16		1	8		1	2
36	36	5	3	7	3	1	11												1	14		1	6		1	2
37	40	0	8	13	3	0	16												1	26		1	6		1	0
38	44	1	7	11	4	0	15												1	22		1	8		1	0
39	3	4	4	12	0	0	12												1	24		1	0		1	0
40	6	1	7	10	5	0	15												1	20		1	10		1	0
41	5	2	6	11	2	1	14												1	22		1	4		1	2
42	9	2	6	8	4	1	13												1	16		1	8		1	2
43	11	3	5	10	3	0	13												1	20		1	6		1	0
44	2	4	4	8	4	0	12												1	16		1	8		1	0
45	4	4	4	5	7	0	12												1	10		1	14		1	0
46	7	4	4	8	4	0	12												1	16		1	8		1	0
47	8	4	4	8	4	0	12												1	16		1	8		1	0
48	5	4	4	9	3	0	12												1	18		1	6		1	0
49	1	4	4	11	1	0	12												1	22		1	2		1	0
50	6	2	6	10	4	0	14												1	20		1	8		1	0
51	3	1	7	15	0	0	15												1	30		1	0		1	0
52	10	5	3	8	3	0	11												1	16		1	6		1	0
53	2	4	4	8	4	0	12												1	16		1	8		1	0
54	1	2	6	9	5	0	14												1	18		1	10		1	0
55	4	5	3	8	2	1	11												1	16		1	4		1	2
56	3	5	3	6	4	1	11												1	12		1	8		1	2
57	4	5	3	7	3	2	12												1	14		1	6		1	4
58	7	5	3	6	4	1	11												1	12		1	8		1	2
59	2	4	4	4	5	3	12												1	8		1	10		1	6
60	1	4	4	4	5	3	12												1	8		1	10		1	6
Mean		3.63333	4.36667	8.23333	3.48333	0.533333	12.25
Chiasmata/biv							1.53125
% position				67.2109	28.4354	4.35374

## Sheet: chiasma counts for Fig 2
VLH dip lyrata												Stable LIC 11.4														unstable tets all																unstable tets all			pseudo cells
	Cell name	rods	rings	distal	interstitial	proximal	total chiasmata	distal per bivalent	interstial per bivalent	proximal per bivalent	total		Cell name	rods	rings	distal	interstitial	proximal	total chiasmata	distal per bivalent	interstial per bivalent	proximal per bivalent	total			Cell name	rods	rings		distal	interstitial	proximal	total chiasmata	total bivalents	distal per bivalent	interstial per bivalent	proximal per bivalent	total				rods	rings	distal	interstitial	proximal	total chiasmata	total bivalents	distal per bivalent
1	30	5	3	5	6	0	11	0.625	0.75	0	1.375	1	85	14	2	13	4	0	17	0.8125	0.25	0	1.0625		1	KAG 8.23 39	3	0	3	0	3	0	3	3	0	1	0	1			1	10	6	12	10	0	22	16	0.75
2	22	5	3	5	5	0	10	0.625	0.625	0	1.25	2	71	14	2	13	4	0	17	0.8125	0.25	0	1.0625		2	37	3	1	4	4	1	0	5	4	1	0.25	0	1.25			2	12	4	10	9	1	20	16	0.625
3	47	3	5	8	2	1	11	1	0.25	0.125	1.375	3	84	16	0	15	1	0	16	0.9375	0.0625	0	1		3	36	3	3	6	4	5	0	9	6	0.666667	0.833333	0	1.5			3	10	6	18	3	1	22	16	1.125
4	28	4	4	8	2	2	12	1	0.25	0.25	1.5	4	83r	14	2	14	4	1	19	0.875	0.25	0.0625	1.1875		4	34	1	2	3	4	1	0	5	3	1.33333	0.333333	0	1.66667			4	10	6	13	8	1	22	16	0.8125
5	33	6	2	5	5	0	10	0.625	0.625	0	1.25	5	83l	13	3	14	4	0	18	0.875	0.25	0	1.125		5	33	1	1	2	2	1	0	3	2	1	0.5	0	1.5			5	9	7	15	8	0	23	16	0.9375
6	29	6	2	4	4	2	10	0.5	0.5	0.25	1.25	6	78	10	6	22	0	0	22	1.375	0	0	1.375		6	32	3	1	4	4	1	0	5	4	1	0.25	0	1.25			6	9	7	16	6	1	23	16	1
7	15	4	4	6	4	0	10	0.75	0.5	0	1.25	7	76	14	2	15	2	1	18	0.9375	0.125	0.0625	1.125		7	31	1	0	1	0	0	1	1	1	0	0	1	1			7	15	1	10	7	1	18	16	0.625
8	5	6	2	8	3	0	11	1	0.375	0	1.375	8	73	12	4	15	3	1	19	0.9375	0.1875	0.0625	1.1875		8	30	2	0	2	2	0	0	2	2	1	0	0	1			8	13	3	12	4	3	19	16	0.75
9	17	5	3	7	4	0	11	0.875	0.5	0	1.375	9	69	15	1	12	6	0	18	0.75	0.375	0	1.125		9	29	1	2	3	2	3	0	5	3	0.666667	1	0	1.66667			9	12	4	10	6	2	18	16	0.625
10	2	7	1	8	1	0	9	1	0.125	0	1.125	10	68	12	4	15	2	0	17	0.9375	0.125	0	1.0625		10	28	2	0	2	2	0	0	2	2	1	0	0	1			10	14	2	12	6	0	18	16	0.75
11	35	4	4	9	3	1	13	1.125	0.375	0.125	1.625	11	66	13	3	15	4	0	19	0.9375	0.25	0	1.1875		11	27	2	1	3	1	3	0	4	3	0.333333	1	0	1.33333			11	12	4	13	7	0	20	16	0.8125
12	11	3	5	8	6	0	14	1	0.75	0	1.75	12	65	14	2	18	0	0	18	1.125	0	0	1.125		12	21	2	1	3	4	0	0	4	3	1.33333	0	0	1.33333			12	14	2	11	6	1	18	16	0.6875
13	1	3	5	10	3	0	13	1.25	0.375	0	1.625	13	64	16	0	16	0	0	16	1	0	0	1		13	19	2	1	3	4	0	0	4	3	1.33333	0	0	1.33333			13	11	5	10	8	3	21	16	0.625
14	31	4	4	7	5	0	12	0.875	0.625	0	1.5	14	63	15	1	13	4	0	17	0.8125	0.25	0	1.0625		14	17	0	3	3	4	2	0	6	3	1.33333	0.666667	0	2			14	13	3	9	10	0	19	16	0.5625
15	32	2	6	9	5	0	14	1.125	0.625	0	1.75	15	61	16	0	13	3	0	16	0.8125	0.1875	0	1		15	15	4	3	7	6	4	0	10	7	0.857143	0.571429	0	1.42857			15	13	3	10	6	3	19	16	0.625
16	41	0	8	11	4	0	15	1.375	0.5	0	1.875	16	60	14	2	13	5	0	18	0.8125	0.3125	0	1.125		16	9	5	3	8	6	4	1	11	8	0.75	0.5	0.125	1.375			16	12	4	15	2	3	20	16	0.9375
17	8	2	6	9	5	0	14	1.125	0.625	0	1.75	17	55	16	0	16	0	0	16	1	0	0	1		17	8	3	0	3	2	0	1	3	3	0.666667	0	0.333333	1			17	13	3	11	7	1	19	16	0.6875
18	4	5	3	9	2	0	11	1.125	0.25	0	1.375	18	54	13	3	15	4	0	19	0.9375	0.25	0	1.1875		18	7	5	5	10	11	3	0	14	10	1.1	0.3	0	1.4			18	12	4	13	7	0	20	16	0.8125
19	14	4	4	8	2	1	11	1	0.25	0.125	1.375	19	53	15	1	13	4	0	17	0.8125	0.25	0	1.0625		19	KAG 8.24 36	3	0	3	1	3	0	4	3	0.333333	1	0	1.33333			19	11	5	13	8	0	21	16	0.8125
20	39	3	5	8	4	0	12	1	0.5	0	1.5	20	50	15	1	16	1	0	17	1	0.0625	0	1.0625		20	35	2	2	4	5	1	0	6	4	1.25	0.25	0	1.5			20	14	2	12	6	0	18	16	0.75
21	19	3	5	6	5	1	12	0.75	0.625	0.125	1.5	21	49	14	2	13	5	0	18	0.8125	0.3125	0	1.125		21	33	4	3	7	5	4	1	10	7	0.714286	0.571429	0.142857	1.42857			21	12	4	14	4	2	20	16	0.875
22	10	2	6	10	1	1	12	1.25	0.125	0.125	1.5	22	47	14	2	13	4	1	18	0.8125	0.25	0.0625	1.125		22	32	3	1	4	4	1	0	5	4	1	0.25	0	1.25			22	14	2	14	4	0	18	16	0.875
23	26	4	4	5	4	3	12	0.625	0.5	0.375	1.5	23	44	16	0	11	4	1	16	0.6875	0.25	0.0625	1		23	31	5	1	6	2	5	0	7	6	0.333333	0.833333	0	1.16667			23	14	2	10	6	2	18	16	0.625
24	27	5	3	9	1	0	10	1.125	0.125	0	1.25	24	42	15	1	9	6	2	17	0.5625	0.375	0.125	1.0625		24	30	7	0	7	6	1	1	8	7	0.857143	0.142857	0.142857	1.14286			24	13	3	15	3	1	19	16	0.9375
25	45	4	4	7	6	0	13	0.875	0.75	0	1.625	25	41	15	1	12	5	0	17	0.75	0.3125	0	1.0625		25	28	1	2	3	3	2	0	5	3	1	0.666667	0	1.66667			25	13	3	12	6	1	19	16	0.75
26	34	6	2	7	2	1	10	0.875	0.25	0.125	1.25	26	39	12	4	18	2	0	20	1.125	0.125	0	1.25		26	27	7	2	9	8	2	1	11	9	0.888889	0.222222	0.111111	1.22222			26	13	3	15	3	1	19	16	0.9375
27	50	6	2	8	1	1	10	1	0.125	0.125	1.25	27	38	14	2	15	3	0	18	0.9375	0.1875	0	1.125		27	26	3	0	3	2	1	0	3	3	0.666667	0.333333	0	1			27	8	8	18	5	1	24	16	1.125
28	42	2	6	12	2	0	14	1.5	0.25	0	1.75	28	37	14	2	17	1	1	19	1.0625	0.0625	0.0625	1.1875		28	25	3	1	4	3	2	0	5	4	0.75	0.5	0	1.25			28	14	2	12	6	0	18	16	0.75
29	48	2	6	9	4	1	14	1.125	0.5	0.125	1.75	29	36	14	2	13	4	0	17	0.8125	0.25	0	1.0625		29	24	3	0	3	1	0	2	3	3	0.333333	0	0.666667	1			29	7	9	20	5	0	25	16	1.25
30	9	4	4	8	4	0	12	1	0.5	0	1.5	30	33	13	3	15	4	0	19	0.9375	0.25	0	1.1875		30	23	3	0	3	1	2	0	3	3	0.333333	0.666667	0	1			30	13	3	13	6	1	20	16	0.8125
31	43	3	5	9	4	0	13	1.125	0.5	0	1.625	31	30	14	2	16	2	0	18	1	0.125	0	1.125		31	22	5	3	8	10	0	1	11	8	1.25	0	0.125	1.375			31	11	5	10	9	2	21	16	0.625
32	51	2	6	10	4	0	14	1.25	0.5	0	1.75	32	28	16	0	16	0	0	16	1	0	0	1		32	21	3	0	3	2	1	0	3	3	0.666667	0.333333	0	1			32	9	7	16	6	1	23	16	1
33	13	2	6	10	3	1	14	1.25	0.375	0.125	1.75	33	26	16	0	11	5	0	16	0.6875	0.3125	0	1		33	20	5	2	7	7	2	0	9	7	1	0.285714	0	1.28571			33	11	5	21	0	0	21	16	1.3125
34	6	4	4	8	3	1	12	1	0.375	0.125	1.5	34	25	13	3	15	4	1	20	0.9375	0.25	0.0625	1.25		34	19	7	1	8	5	2	2	9	8	0.625	0.25	0.25	1.125			34	10	6	20	2	0	22	16	1.25
35	37	4	4	8	4	1	13	1	0.5	0.125	1.625	35	24	16	0	13	3	0	16	0.8125	0.1875	0	1		35	18	4	1	5	2	3	1	6	5	0.4	0.6	0.2	1.2			35	13	3	12	5	2	19	16	0.75
36	36	5	3	7	3	1	11	0.875	0.375	0.125	1.375	36	23	16	0	12	4	0	16	0.75	0.25	0	1		36	17	6	2	8	6	4	0	10	8	0.75	0.5	0	1.25			36	12	4	14	5	1	20	16	0.875
37	40	0	8	13	3	0	16	1.625	0.375	0	2	37	22	15	1	16	1	0	17	1	0.0625	0	1.0625		37	16	4	0	4	2	2	0	4	4	0.5	0.5	0	1				9	5	16	2	1	19	14	1.14286
38	44	1	7	11	4	0	15	1.375	0.5	0	1.875	38	21	12	4	18	2	0	20	1.125	0.125	0	1.25		38	15	1	0	1	1	0	0	1	1	1	0	0	1											0.843388
39	3	4	4	12	0	0	12	1.5	0	0	1.5	39	20	16	0	12	4	0	16	0.75	0.25	0	1		39	14	3	2	5	5	1	1	7	5	1	0.2	0.2	1.4
Total		144	168	321	133	19	473	40.125	16.625	2.375	1.51603	40	19	16	0	12	4	0	16	0.75	0.25	0	1		40	13	5	0	5	2	3	0	5	5	0.4	0.6	0	1
Total bivalents							312					41	17	13	3	18	1	0	19	1.125	0.0625	0	1.1875		41	12	0	1	1	2	0	0	2	1	2	0	0	2
Chiasmata/biv							1.51603	1.51615				42	15	13	3	15	4	0	19	0.9375	0.25	0	1.1875		42	10	3	2	5	2	2	1	5	5	0.4	0.4	0.2	1
SD							1.70417					43	14	14	2	17	1	0	18	1.0625	0.0625	0	1.125		43	9	1	0	1	1	0	0	1	1	1	0	0	1
SE							0.272885					44	13	12	4	20	0	0	20	1.25	0	0	1.25		44	8	7	2	9	6	5	0	11	9	0.666667	0.555556	0	1.22222
distal/biv							1.02885	1.02885				45	12	13	3	17	2	0	19	1.0625	0.125	0	1.1875		45	4	8	1	9	7	2	1	10	9	0.777778	0.222222	0.111111	1.11111
interstitial/biv							0.426282	0.426282				46	11	14	2	18	0	0	18	1.125	0	0	1.125		46	3	1	0	1	1	0	0	1	1	1	0	0	1
proximal/biv							0.0608974	0.0608974				47	10	13	3	16	3	0	19	1	0.1875	0	1.1875		47	1	7	2	9	7	4	0	11	9	0.777778	0.444444	0	1.22222
												48	9	10	6	17	5	0	22	1.0625	0.3125	0	1.375		48	SEN2.2 26	2	2	4	4	1	1	6	4	1	0.25	0.25	1.5
												49	6	14	2	17	1	0	18	1.0625	0.0625	0	1.125		49	24	3	2	5	4	2	1	7	5	0.8	0.4	0.2	1.4
												50	5	15	1	17	0	0	17	1.0625	0	0	1.0625		50	22	6	1	7	4	4	0	8	7	0.571429	0.571429	0	1.14286
												51	4	13	3	16	3	0	19	1	0.1875	0	1.1875		51	21	2	0	2	2	0	0	2	2	1	0	0	1
												52	2	13	3	16	2	1	19	1	0.125	0.0625	1.1875		52	20	0	1	1	1	1	0	2	1	1	1	0	2
												53	112	15	1	15	1	0	16	0.9375	0.0625	0	1		53	19	3	0	3	1	1	1	3	3	0.333333	0.333333	0.333333	1
												54	111	14	2	16	2	0	18	1	0.125	0	1.125		54	79	1	1	2	2	1	0	3	2	1	0.5	0	1.5
												55	110	13	3	16	2	1	19	1	0.125	0.0625	1.1875		55	78	4	2	6	7	1	0	8	6	1.16667	0.166667	0	1.33333
												56	109	15	1	12	5	0	17	0.75	0.3125	0	1.0625		56	77	3	1	4	2	3	0	5	4	0.5	0.75	0	1.25
												57	108	14	2	16	2	0	18	1	0.125	0	1.125		57	75	4	3	7	3	4	3	10	7	0.428571	0.571429	0.428571	1.42857
												58	107	13	3	16	3	0	19	1	0.1875	0	1.1875		58	51	7	1	8	5	2	2	9	8	0.625	0.25	0.25	1.125
												59	103	12	4	17	3	0	20	1.0625	0.1875	0	1.25		59	40	7	2	9	7	3	1	11	9	0.777778	0.333333	0.111111	1.22222
												60	102	15	1	15	2	0	17	0.9375	0.125	0	1.0625		60	35	8	3	11	6	8	0	14	11	0.545455	0.727273	0	1.27273
												Total		840	120	900	164	11	1075	56.25	10.25	0.6875	1.11979		61	34	6	1	7	3	3	2	8	7	0.428571	0.428571	0.285714	1.14286
												Total bivalents							960						62	31	5	0	5	3	2	0	5	5	0.6	0.4	0	1
												Chiasmata/biv							1.11979	0.0186632					63	28	3	1	4	3	2	0	5	4	0.75	0.5	0	1.25
												SD							1.46475						64	27	3	5	8	13	0	0	13	8	1.625	0	0	1.625
												SE							0.189098						65	24	3	2	5	5	2	0	7	5	1	0.4	0	1.4
												distal/biv							0.9375	0.9375					66	22	2	3	5	8	0	0	8	5	1.6	0	0	1.6
												interstitial/biv							0.170833	0.170833					67	20	4	1	5	6	0	0	6	5	1.2	0	0	1.2
												proximal/biv							0.0114583	0.0114583					68	19	1	3	4	7	0	0	7	4	1.75	0	0	1.75
																									69	15	5	1	6	4	3	0	7	6	0.666667	0.5	0	1.16667
																									70	14	6	1	7	4	3	1	8	7	0.571429	0.428571	0.142857	1.14286
																									71	11	2	1	3	4	0	0	4	3	1.33333	0	0	1.33333
																									72	9	5	1	6	6	1	0	7	6	1	0.166667	0	1.16667
																									73	8	6	1	7	8	0	0	8	7	1.14286	0	0	1.14286
																									74	7	4	1	5	5	1	0	6	5	1	0.2	0	1.2
																									75	6	6	3	9	6	4	2	12	9	0.666667	0.444444	0.222222	1.33333
																									76	5	1	2	3	5	0	0	5	3	1.66667	0	0	1.66667
																									77	3	8	0	8	8	0	0	8	8	1	0	0	1
																									78	MOD 14.6 88	7	0	7	4	2	1	7	7	0.571429	0.285714	0.142857	1
																									79	87	2	5	7	9	3	0	12	7	1.28571	0.428571	0	1.71429
																									80	86	5	2	7	7	1	1	9	7	1	0.142857	0.142857	1.28571
																									81	85	4	3	7	7	3	0	10	7	1	0.428571	0	1.42857
																									82	84	5	0	5	2	2	1	5	5	0.4	0.4	0.2	1
																									83	83	5	2	7	6	3	0	9	7	0.857143	0.428571	0	1.28571
																									84	82	7	0	7	4	3	0	7	7	0.571429	0.428571	0	1
																									85	81	2	1	3	2	1	1	4	3	0.666667	0.333333	0.333333	1.33333
																									86	80	7	1	8	5	4	0	9	8	0.625	0.5	0	1.125
																									87	79	2	2	4	6	0	0	6	4	1.5	0	0	1.5
																									88	78	4	2	6	4	4	0	8	6	0.666667	0.666667	0	1.33333
																									89	77	6	2	8	7	2	1	10	8	0.875	0.25	0.125	1.25
																									90	76	5	4	9	12	1	0	13	9	1.33333	0.111111	0	1.44444
																									91	75	5	5	10	10	5	0	15	10	1	0.5	0	1.5
																									92	74	7	1	8	8	1	0	9	8	1	0.125	0	1.125
																									93	73	1	3	4	7	0	0	7	4	1.75	0	0	1.75
																									94	72	3	5	8	12	1	0	13	8	1.5	0.125	0	1.625
																									95	71	6	0	6	2	4	0	6	6	0.333333	0.666667	0	1
																									96	70	9	2	11	9	3	1	13	11	0.818182	0.272727	0.0909091	1.18182
																									97	69	4	0	4	4		0	4	4	1	0	0	1
																									98	67	7	0	7	1	6	0	7	7	0.142857	0.857143	0	1
																									99	65	3	2	5	7	0	0	7	5	1.4	0	0	1.4
																									100	64	4	0	4	4	0	0	4	4	1	0	0	1
																									101	63	5	1	6	4	3	1	8	6	0.666667	0.5	0.166667	1.33333
																									102	62	6	0	6	3	3	0	6	6	0.5	0.5	0	1
																									103	60	6	1	7	4	3	1	8	7	0.571429	0.428571	0.142857	1.14286
																									104	59	8	0	8	2	6	0	8	8	0.25	0.75	0	1
																									105	58	7	2	9	7	4	0	11	9	0.777778	0.444444	0	1.22222
																									106	57	8	2	10	10	2	0	12	10	1	0.2	0	1.2
																									107	44	2	1	3	3	1	0	4	3	1	0.333333	0	1.33333
																									108	43	6	2	8	10	0	0	10	8	1.25	0	0	1.25
																										Total	435	155		499	209	37	745	590	93.1101	36.9611	7.17623	137.247
																										Total bivalents							590	590	0.86213	0.342233	0.0664465	1.27081
																										Chiasmata/biv							1.26271	1.27081
																										SD								2.26612
																										SE							0.31899
																										distal/biv							0.845763	0.86213
																										interstitial/biv							0.354237	0.342233
																										proximal/biv							0.0627119	0.0664465
																										bivalents/cell							5.46296
																										chiasmata/cell							6.89815
																										Chiasmata/biv							1.26271
																										max								11
																										min								1
																																												unstable tets all
																																												Cell name	rods	rings	distal	interstitial	proximal
[truncated: 15 more columns]

## Sheet: HEI10 counts for Fig 2
Mau8.11 ASY3 TD hom				SEN2.2 ASY3 TD/ND het
cell no.	HEI10 no.			cell no.	HEI10 no.
1	21			1	19
2	18			2	20
3	18			4	19
4	20			5	24
6	19			6	27
7	18			7	25
9	21			8	24
10	20			9	20
11	21			10	27
13	22			11	25
14a	18			12	22
14b	19			13	20
15	17			14	23
18	23			15	22
19	17			16	18
21	18			17	22
22	22			18	25
25	24			19	26
26	22			20	23
28a	21			21a	25
28b	22			21b	22
29a	26			22	25
29b	18			23	19
30	19			24	18
34	22			25	23
35	18			26	25
36	25			27	18
40	23			29	27
41	19			32	18
48	22			33	25

## Sheet: Genotype phenotype Fig 3
Population	Plant	No M1s scored	Stable M1s	Unstable M1s	% unstable	% stable	ASY1	ASY3	PDS5B	PRD3	SMC3	REC8	ZYP1a	ZYP1b
KAG	8.4	24	23	1	4.16667	95.8333	4n Hom	4n Hom	Het (4n:2n 3:1) ly	4n Hom	Het (50:50) ly	Het (50:50) ly	Het (50:50) ly	Het (4n:2n 3:1) ar/ly*
	10.14	58	57	1	1.72414	98.2759	4n Hom	4n Hom	4n Hom	4n Hom	Het (4n:2n 1:3) ly	Het (50:50) ly	4n Hom	Het (4n:2n 3:1) ar^
	13_12	36	28	8	22.2222	77.7778	4n Hom	4n Hom	Het (50:50) ly	Het (4n:2n 3:1) ly	Het (4n:2n 1:3) ly	4n Hom	Het (4n:2n 3:1) ly	Het (4n:2n 3:1) ar^
	8_20	50	33	17	34	66	Het (4n:2n 3:1) ly	Het (4n:2n 3:1) ly	4n Hom	4n Hom	2n Hom ly	Het (4n:2n 3:1) ly	Het (4n:2n 3:1) ly	Het (4n:2n 3:1) ar^
	8_23	38	15	23	60.5263	39.4737	Het (4n:2n 3:1) ly	Het (4n:2n 3:1) ly	Het (4n:2n 3:1) ly	4n Hom	Het (4n:2n 1:3) ly	Het (4n:2n 3:1) ly	Het (4n:2n 3:1) ly	Het (4n:2n 3:1) ar/ly*
	8_24	42	14	28	66.6667	33.3333	4n Hom	Het (4n:2n 3:1) ly	4n Hom	Het (4n:2n 3:1) ly	2n Hom ly	Het (50:50) ly	Het (4n:2n 3:1) ly	Het (4n:2n 3:1) ar/ly*
MAU	6_1	21	15	6	28.5714	71.4286	Het (4n:2n 3:1) ly	4n Hom	4n Hom	Het (50:50) ly	Het (4n:2n 1:3) ly	Het (4n:2n 3:1) ly	4n Hom	Het (4n:2n 3:1) ar/ly^
	8_10	38	30	8	21.0526	78.9474	4n Hom	4n Hom	4n Hom	Het (4n:2n 3:1) ly	Het (50:50) ly	4n Hom	Het (4n:2n 3:1) ly	Het (4n:2n 3:1) ar/ly^
	8_11	52	51	1	1.92308	98.0769	Het (4n:2n 3:1) ly	4n Hom	4n Hom	Het (50:50) ly	Het (4n:2n 3:1) ly	Het (4n:2n 3:1) ly	Het (4n:2n 3:1) ly	Het (4n:2n 3:1) ar/ly^
	8_13	55	51	4	7.27273	92.7273	4n Hom	4n Hom	4n Hom	Het (4n:2n 1:3) ly	Het (50:50) ly	Het (4n:2n 3:1) ly	Het (4n:2n 3:1) ly	Het (4n:2n 3:1) ar/ly^
SEN	1_1	38	38	0	0	100	4n Hom: ar	4n Hom	4n Hom	Het (4n:2n 3:1) ar/ly gc*	Het (4n:2n 3:1) ly	4n Hom	4n Hom	Het (4n:2n 3:1) ar^
	1_2	31	31	0	0	100	4n Hom: ar	4n Hom	4n Hom	4n Hom	4n Hom	Het (4n:2n 1:3) ar	4n Hom	Het (4n:2n 3:1) ar^
	2_1	41	36	5	12.1951	87.8049	4n Hom: ar	4n Hom	4n Hom	Het (4n:2n 1:3) ar/ly gc*	4n Hom	Het (4n:2n 3:1) ar	4n Hom	Het (4n:2n 3:1) ar^
	2_2	70	15	55	78.6	21.4286	4n Hom: ar	Het (4n:2n 3:1) ar	4n Hom	Het (50:50) ar/ly gc*	4n Hom	4n Hom	4n Hom	Het (4n:2n 3:1) ar^
	2_4	54	49	5	9.25926	90.7407	4n Hom: ar	4n Hom	4n Hom	Het (4n:2n 1:3) ar/ly gc*	4n Hom	4n Hom	4n Hom	Het (4n:2n 3:1) ar^
	2_5	29	27	2	6.89655	93.1034	Het (4n:2n 3:1) ar	4n Hom	4n Hom	Het (4n:2n 3:1) ar/ly gc*	4n Hom	Het (4n:2n 3:1) ar	4n Hom	Het (4n:2n 3:1) ar^
	3_1	59	50	9	15.2542	84.7458	4n Hom: ar	4n Hom	4n Hom	Het (4n:2n 3:1) ar/ly WEK only gc*	4n Hom	Het (4n:2n 3:1) ar	4n Hom	Het (4n:2n 3:1) ar^
	3_2	22	22	0	0	100	4n Hom: ar	4n Hom	4n Hom	Het (4n:2n 3:1) ar/ly/ar	Het (50:50) ar	4n Hom	4n Hom	Het (4n:2n 3:1) ar^
	3_3	51	37	14	27.451	72.549	4n Hom: ar	4n Hom	4n Hom	Het (4n:2n 3:1) ar/ly WEK only gc*	4n Hom	Het (4n:2n 3:1) ar	4n Hom	Het (4n:2n 3:1) ar^
	3_4	52	51	1	1.92308	98.0769	4n Hom: ar	4n Hom	4n Hom	Het (50:50) ar/ly WEK only gc*	Het (4n:2n 3:1) ly	Het (4n:2n 3:1) ar	4n Hom	Het (4n:2n 3:1) ar^
TBG	1.2	29	16	13	44.8	55.2	Het (4n:2n 3:1) ar	4n Hom	Het (4n:2n 3:1) ar	Het (4n:2n 3:1) ar	Het (4n:2n 3:1) ar	Het (4n:2n 1:3) ly 3'	4n Hom	Het (4n:2n 3:1) ar*
	1.21	36	25	11	30.5556	69.4444	4n Hom	4n Hom	Het (4n:2n 3:1) ar	Het (4n:2n 3:1) ar	Het (4n:2n 1:3) ar	Het (4n:2n 3:1) ly 3'	4n Hom	Het (4n:2n 3:1) ar*
	1.22	58	56	2	3.44828	96.5517	Het (4n:2n 3:1) ar	4n Hom	Het (4n:2n 3:1) ar	Het (4n:2n 3:1) ar	Het (50:50) ar	Het (50:50) ly 3'	4n Hom	Het (4n:2n 3:1) ar*
	1.25	62	60	2	3.22581	96.7742	Het (4n:2n 3:1) ar	4n Hom	Het (4n:2n 3:1) ar	Het (50:50) ar	Het (50:50) ar	Het (4n:2n 1:3) ly 3'	4n Hom	Het (4n:2n 3:1) ar*
	1.26	62	60	2	3.22581	96.7742	4n Hom	4n Hom	Het (4n:2n 3:1) ar	Het (50:50) ar	Het (50:50) ar	Het (50:50) ly 3'	4n Hom	Het (4n:2n 3:1) ar*
	1.27	69	57	12	17.3913	82.6087	4n Hom	4n Hom	Het (4n:2n 3:1) ar	4n Hom	Het (50:50) ar	Het (50:50) ly 3'	4n Hom	Het (4n:2n 3:1) ar*
	1.28	66	65	1	1.51515	98.4848	4n Hom	4n Hom	Het (4n:2n 3:1) ar	Het (4n:2n 3:1) ar	Het (4n:2n 1:3) ar	Het (4n:2n 3:1) ly 3'	4n Hom	Het (4n:2n 3:1) ar*
	1.29	59	59	0	0	100	Het (4n:2n 3:1) ar	4n Hom	Het (4n:2n 3:1) ar	Het (4n:2n 3:1) ar	4n Hom	Het (50:50) ly 3'	4n Hom	Het (4n:2n 3:1) ar*
	1.3	69	59	10	14.4928	85.5072	Het (4n:2n 3:1) ar	4n Hom	Het (4n:2n 3:1) ar	4n Hom	4n Hom	Het (4n:2n 3:1) ly 3'	4n Hom	Het (4n:2n 3:1) ar*
ROK	3_1	44	32	12	27.2727	72.7273	Het (4n:2n 3:1) ar	4n Hom	Het (4n:2n 3:1) ar*	4n Hom	Het (4n:2n 1:3) ly	Het (4n:2n 3:1) ar	Het (4n:2n 3:1) ly	Het (4n:2n 3:1) ar*
	3_2	53	43	10	18.8679	81.1321	4n Hom	4n Hom	Het (4n:2n 1:3) ar*	Het (50:50) ly	Het (50:50) ly	4n Hom	Het (4n:2n 3:1) ly	Het (4n:2n 3:1) ar*
	4_1	60	49	11	18.3333	81.6667	Het (4n:2n 3:1) ly	4n Hom	Het (50:50) ar*	Het (4n:2n 3:1) ly	Het (50:50) ly	4n Hom	4n Hom	Het (4n:2n 3:1) ar*
	4_4	58	51	7	12.069	87.931	Het (4n:2n 3:1) ly	4n Hom	Het (50:50) ar*	Het (4n:2n 3:1) ly	Het (50:50) ly	4n Hom	Het (4n:2n 3:1) ly	Het (4n:2n 3:1) ar*
	4_5	62	58	4	6.45161	93.5484	Het (4n:2n 3:1) ly	4n Hom	Het (4n:2n 3:1) ar*	Het (4n:2n 3:1) ly	Het (4n:2n 3:1) ly	4n Hom	Het (4n:2n 3:1) ly	Het (4n:2n 3:1) ar*
WEK	8.3.25	26	26	0	0	100	4n Hom	4n Hom	4n Hom	Het (4n:2n 3:1) ly/ar	4n Hom	Het (4n:2n 3:1) ar	4n Hom	Het (4n:2n 3:1) ar*
	8.3.26	35	30	5	14.2857	85.7143	4n Hom	4n Hom	Het (4n:2n 3:1) ar*	Het (4n:2n 3:1) ar/ly WEK only gc*	Het (50:50) ar	Het (4n:2n 3:1) ar	4n Hom	Het (4n:2n 3:1) ar*
PIL	6.19.1	62	52	10	16.129	83.871	4n Hom	4n Hom	4n Hom	4n Hom	Het (50:50) ly	4n Hom	Het (4n:2n 3:1) ly	Het (4n:2n 3:1) ar/ly
	6.19.3	67	64	3	4.47761	95.5224	4n Hom	Het (4n:2n 3:1) ly	4n Hom	Het (4n:2n 3:1) ly	Het (50:50) ly	4n Hom	Het (4n:2n 3:1) ly	Het (4n:2n 3:1) ar/ly
	6.19.6	49	43	6	12.2449	87.7551	4n Hom	Het (4n:2n 3:1) ly	4n Hom	Het (4n:2n 3:1) ly	Het (50:50) ly	4n Hom	4n Hom	Het (4n:2n 3:1) ar*
	6.19.9	68	65	3	4.41176	95.5882	4n Hom	4n Hom	4n Hom	Het (4n:2n 3:1) ly	Het (50:50) ly	4n Hom	Het (4n:2n 3:1) ly	Het (4n:2n 3:1) ar/ly
	6.14.3	23	17	6	26.087	73.913	4n Hom	Het (4n:2n 3:1) ly	4n Hom	4n Hom	Het (4n:2n 3:1) ly	Het (50:50) ly	Het (4n:2n 3:1) ly	Het (4n:2n 3:1) ar/ly
	6.20.5	50	41	9	18	82	4n Hom	4n Hom	4n Hom	Het (4n:2n 3:1) ly	Het (4n:2n 3:1) ly	4n Hom	Het (4n:2n 3:1) ly	Het (4n:2n 3:1) ar/ly
	6.20.6	56	50	6	10.7143	89.2857	4n Hom	Het (4n:2n 3:1) ly	4n Hom	Het (4n:2n 3:1) ly	Het (4n:2n 1:3) ly	4n Hom	4n Hom	Het (4n:2n 3:1) ar*
LIC	12.4	9	8	1	11.1111	88.8889	4n Hom	4n Hom	Reads failed to map	4n Hom	2n Hom ly	4n Hom	4n Hom	Het (4n:2n 3:1) ar*
	12.5	16	12	4	25	75	4n Hom	4n Hom	4n Hom	4n Hom	2n Hom ly	4n Hom	4n Hom	Het (4n:2n 3:1) ar*
MOD	14.6	83	36	47	56.6265	43.3735	4n Hom	Het (4n:2n 3:1) ly	Het (4n:2n 1:3) ly	Het (4n:2n 3:1) ly	2n Hom ly *	Het (50:50) ly	Het (4n:2n 3:1) ly	Het (4n:2n 3:1) ar*
	14.7	69	61	8	11.5942	88.4058	4n Hom	4n Hom	Het (50:50) ly	Het (4n:2n 3:1) ly	2n Hom ly	Het (4n:2n 3:1) ly	Het (4n:2n 3:1) ly	Het (4n:2n 3:1) ar/ly
	14.8	49	31	18	36.7347	63.2653	4n Hom	Het (50:50) ly	Het (50:50) ly	4n Hom	Het (4n:2n 1:3) ly	Het (4n:2n 3:1) ly	Het (4n:2n 3:1) ly	Het (4n:2n 3:1) ar/ly
	14.9	77	70	7	9.09091	90.9091	4n Hom	4n Hom	Het (4n:2n 3:1) ly*	4n Hom	2n Hom ly *	Het (4n:2n 3:1) ly	Het (4n:2n 3:1) ly	Het (4n:2n 3:1) ar/ly
SCB	1_11	70	55	15	21.4286	78.5714	4n Hom	Het (4n:2n 3:1) ly	Het (4n:2n 1:3) ly	Het (4n:2n 3:1) ly	Het (50:50) ly*	4n Hom	Het (4n:2n 3:1) ly	Het (4n:2n 3:1) ar*
	1_13	28	28	0	0	100	4n Hom	4n Hom	Het (50:50) ly	Het (4n:2n 3:1) ar/ly*	Het (50:50) ly*	Het (4n:2n 3:1) ar	Het (4n:2n 3:1) ly	Het (4n:2n 3:1) ar/ly
	2_14	42	32	10	23.8095	76.1905	4n Hom	4n Hom	Het (4n:2n 3:1) ly	Het (4n:2n 3:1) ly	Het (4n:2n 3:1) ly	Het (50:50) ly	Het (4n:2n 3:1) ly	Het (4n:2n 3:1) ar*

## Sheet: Allele frequency Fig 5
Alleles			lyrata populations with allele counts								arenosa populations with allele counts							2n lyrata	4n lyrata	2n arenosa	4n arenosa	chimera	2n to 4n GC
	LIC	MOD	KAG	MAU	SCB	PIL	ROK				WEK	SEN	TBG				ASY1	2	0	0	22	0	0	KAG
ASY1								total	Percentage					total	Percentage			2	0	0	14	0	0	MAU
2n lyrata	0	0	2	2	0	0	3	7	5.64516		0	0	0	0	0			0	0	1	39	0	0	SEN
4n lyrata	0	0	0	0	0	0	0	0	0		0	0	0	0	0			0	0	5	31	0	0	TBG
2n arenosa	0	0	0	0	0	0	1	1	0.806452		0	1	5	6	7.14286			3	0	1	16	0	0	ROK
4n arenosa	8	16	22	14	12	28	16	116	93.5484		8	39	31	78	92.8571			0	0	0	8	0	0	WEK
chimera	0	0	0	0	0	0	0	0	0		0	0	0	0	0			0	0	0	28	0	0	PIL
								124	100					84	100			0	0	0	8	0	0	LIC
ASY3																		0	0	0	16	0	0	MOD
2n lyrata	0	2	3	0	1	4	0	10	8.06452		0	0	0	0	0			0	0	0	12	0	0	SCB
4n lyrata	8	14	21	16	11	24	20	114	91.9355		8	39	36	83	98.8095
2n arenosa	0	0	0	0	0	0	0	0	0		0	1	0	1	1.19048		ASY3	3	21	0	0	0	0	KAG
4n arenosa	0	0	0	0	0	0	0	0	0		0	0	0	0	0			0	16	0	0	0	0	MAU
chimera	0	0	0	0	0	0	0	0	0		0	0	0	0	0			0	39	1	0	0	0	SEN
								124	100					84	100			0	36	0	0	0	0	TBG
PDS5																		0	20	0	0	0	0	ROK
2n lyrata	0	8	0	0	6	0	0	14	11.6667		0	0	0	0	0			0	8	0	0	0	0	WEK
4n lyrata	4	8	20	16	6	28	11	93	77.5		7	40	27	74	88.0952			4	24	0	0	0	0	PIL
2n arenosa	0	0	4	0	0	0	9	13	10.8333		1	0	9	10	11.9048			0	8	0	0	0	0	LIC
4n arenosa	0	0	0	0	0	0	0	0	0		0	0	0	0	0			2	14	0	0	0	0	MOD
chimera	0	0	0	0	0	0	0	0	0		0	0	0	0	0			1	11	0	0	0	0	SCB
								120	100					84	100
PRD3																	PDS5	0	20	4	0	0	0	KAG
2n lyrata	0	2	2	4	2	5	4	19	15.3226		1	0	0	1	1.19048			0	16	0	0	0	0	MAU
4n lyrata	0	0	0	0	0	0	0	0	0		0	0	0	0	0			0	40	0	0	0	0	SEN
2n arenosa	0	0	0	0	0	0	0	0	0		0	0	7	7	8.33333			0	27	9	0	0	0	TBG
4n arenosa	8	14	22	12	9	23	16	104	83.871		6	31	29	66	78.5714			0	11	9	0	0	0	ROK
chimera	0	0	0	0	1	0	0	1	0.806452		1	9	0	10	11.9048			0	7	1	0	0	0	WEK
								124	100					84	100			0	28	0	0	0	0	PIL
REC8																		0	4	0	0	0	0	LIC
2n lyrata	0	5	8	3	2	2	0	20	16.129		0	0	17	17	20.2381			8	8	0	0	0	0	MOD
4n lyrata	0	0	0	0	0	0	0	0	0		0	0	0	0	0			6	6	0	0	0	0	SCB
2n arenosa	0	0	0	0	1	0	1	2	1.6129		2	8	0	10	11.9048
4n arenosa	8	11	16	13	9	26	19	102	82.2581		6	32	19	57	67.8571		PRD3	2	0	0	22	0	0	KAG
chimera	0	0	0	0	0	0	0	0	0		0	0	0	0	0			4	0	0	12	0	0	MAU
								124	100					84	100			0	0	0	31	9	0	SEN
SMC3																		0	0	7	29	0	0	TBG
2n lyrata	0	13	19	0	1	13	5	51	41.129		0	3	15	18	21.4286			4	0	0	16	0	0	ROK
4n lyrata	0	0	0	0	0	0	0	0	0		0	0	0	0	0			1	0	0	6	1	0	WEK
2n arenosa	0	0	0	8	0	0	0	8	6.45161		2	0	0	2	2.38095			5	0	0	23	0	0	PIL
4n arenosa	8	3	5	8	7	15	9	55	44.3548		6	36	21	63	75			0	0	0	8	0	0	LIC
chimera	0	0	0	0	4	0	6	10	8.06452		0	1	0	1	1.19048			2	0	0	14	0	0	MOD
								124	100					84	100			2	0	0	9	1	0	SCB
ZYP1a
2n lyrata	0	4	6	3	3	2	4	22	17.7419		0	0	0	0	0		REC8	8	0	0	16	0	0	KAG
4n lyrata	0	0	0	0	0	0	0	0	0		0	0	0	0	0			3	0	0	13	0	0	MAU
2n arenosa	0	0	0	0	0	1	0	1	0.806452		0	0	0	0	0			0	0	8	32	0	0	SEN
4n arenosa	8	12	18	13	9	23	16	99	79.8387		8	40	36	84	100			17	0	0	19	0	0	TBG
chimera	0	0	0	0	0	2	0	2	1.6129		0	0	0	0	0			0	0	1	19	0	0	ROK
								124						84				0	0	2	6	0	0	WEK
ZYP1b																		2	0	0	26	0	0	PIL
2n lyrata	0	0	0	0	0	0	0	0	0		0	0	0	0	0			0	0	0	8	0	0	LIC
4n lyrata	0	0	0	0	0	0	0	0	0		0	0	0	0	0			5	0	0	11	0	0	MOD
2n arenosa	2	1	3	1	2	0	5	14	11.2903		2	10	9	21	25			2	0	1	9	0	0	SCB
4n arenosa	0	9	15	0	3	15	12	54	43.5484		0	0	0	0	0
chimera	6	6	6	15	7	13	3	56	45.1613		6	30	27	63	75		SMC3	19	0	0	5	0	0	KAG
								124						84				0	0	8	8	0	0	MAU
																		3	0	0	36	1	0	SEN
																		15	0	0	21	0	0	TBG
allele %																		5	0	0	9	6	0	ROK
	ASY1 ly	ASY1 are	ASY3 ly	ASY3 are	PDS5 ly	PDS5 are	PRD3 ly	PRD3 are	REC8 ly	REC8 are	SMC3 ly	SMC3 are	ZYP1a ly	ZYP1a are	ZYP1b ly	ZYP1b are		0	0	2	6	0	0	WEK
2n lyrata	5.64516	0	8.06452	0	11.6667	0	15.3226	1.19048	14.2857	20.2381	41.129	21.4286	17.7419	0	0	0		13	0	0	15	0	0	PIL
4n lyrata	0	0	91.9355	98.8095	77.5	88.0952	0	0	0	0	0	0	0	0	0	0		8	0	0	0	0	0	LIC
2n arenosa	0.806452	7.14286	0	1.19048	10.8333	11.9048	0	8.33333	4.28571	11.9048	6.45161	2.38095	0.806452	0	11.2903	25		13	0	0	3	0	0	MOD
4n arenosa	93.5484	92.8571	0	0	0	0	83.871	78.5714	81.4286	67.8571	44.3548	75	79.8387	100	43.5484	0		1	0	0	7	4	0	SCB
chimera	0	0	0	0	0	0	0.806452	11.9048	0	0	8.06452	1.19048	1.6129	0	45.1613	75
																	ZYP1a	6	0	0	18	0	0	KAG
	2n lyrata	4n lyrata	2n arenosa	4n arenosa	chimera			2n lyrata	4n lyrata	2n arenosa	4n arenosa	chimera						3	0	0	13	0	0	MAU
ASY1 ly	5.64516	0	0.806452	93.5484	0		ASY3 ly	8.06452	91.9355	0	0	0						0	0	0	40	0	0	SEN
ASY1 are	0	0	7.14286	92.8571	0		ASY3 are	0	98.8095	1.19048	0	0						0	0	0	36	0	0	TBG
ASY3 ly	8.06452	91.9355	0	0	0		PDS5 ly	11.6667	77.5	10.8333	0	0						4	0	0	16	0	0	ROK
ASY3 are	0	98.8095	1.19048	0	0		PDS5 are	0	88.0952	11.9048	0	0						0	0	0	8	0	0	WEK
PDS5 ly	11.6667	77.5	10.8333	0	0		SMC3 ly	41.129	0	6.45161	44.3548	8.06452						2	0	1	23	2	0	PIL
PDS5 are	0	88.0952	11.9048	0	0		SMC3 are	21.4286	0	2.38095	75	1.19048						0	0	0	8	0	0	LIC
PRD3 ly	15.3226	0	0	83.871	0.806452		REC8 ly	14.2857	0	4.28571	81.4286	0						4	0	0	12	0	0	MOD
PRD3 are	1.19048	0	8.33333	78.5714	11.9048		REC8 are	20.2381	0	11.9048	67.8571	0						3	0	0	9	0	0	SCB
REC8 ly	14.2857	0	4.28571	81.4286	0		ZYP1a ly	17.7419	0	0.806452	79.8387	1.6129						22	0	1	183	2	0
REC8 are	20.2381	0	11.9048	67.8571	0		ZYP1a are	0	0	0	100	0					ZYP1b	0	0	3	15	3	3	KAG
SMC3 ly	41.129	0	6.45161	44.3548	8.06452		PRD3 ly	15.3226	0	0	83.871	0.806452						0	0	1	0	3	12	MAU
SMC3 are	21.4286	0	2.38095	75	1.19048		PRD3 are	1.19048	0	8.33333	78.5714	11.9048						0	0	10	0	0	30	SEN
ZYP1a ly	17.7419	0	0.806452	79.8387	1.6129		ASY1 ly	5.64516	0	0.806452	93.5484	0						0	0	9	0	0	27	TBG
ZYP1a are	0	0	0	100	0		ASY1 are	0	0	7.14286	92.8571	0						0	0	5	12	0	3	ROK
ZYP1b ly	0	0	11.2903	43.5484	45.1613		ZYP1b ly	0	0	11.2903	43.5484	45.1613						0	0	2	0	0	6	WEK
ZYP1b are	0	0	25	0	75		ZYP1b are	0	0	25	0	75						0	0	0	15	7	6	PIL
																		0	0	2	0	0	6	LIC
																		0	0	1	9	3	3	MOD
																		0	0	2	3	1	6	SCB
																	ZYP1b	0	0	3	15	6		KAG
																		0	0	1	0	15		MAU
																		0	0	10	0	30		SEN
																		0	0	9	0	27		TBG
																		0	0	5	12	3		ROK
																		0	0	2	0	6		WEK
																		0	0	0	15	13		PIL
																		0	0	2	0	6		LIC
																		0	0	1	9	6		MOD
																		0	0	2	3	7		SCB
